# Supplementary material for: 2. How is the economic assessment of vaccines performed today?
Source: J Mark Access Health Policy. 2017 Aug 31;5(1):1335163. doi: 10.1080/20016689.2017.1335163 (PMC5956288; doi:10.1080/20016689.2017.1335163)
Supplement: Supplemental_files.zip [file ZJMA_A_1335163_SM5630.zip]

Archive with 3 entries (3 files):
- Supplemental files/Cauliflower series_transcript.docx
- Supplemental files/HE_cauliflower_ms1_SupMat.docx
- Supplemental files/Total economic assessment of vaccines_V7.mp4
